# Supplementary material for: Emergomycosis, an Emerging Thermally Dimorphic Fungal Infection: A Systematic Review
Source: J Fungi (Basel). 2023 Oct 23;9(10):1039. doi: 10.3390/jof9101039 (PMC10607913; doi:10.3390/jof9101039)
Supplement: Supplementary file 1 [file jof-09-01039-s001.zip]

Archive with 1 entries (1 files):
- jof-2629572-supplementary.pdf
